# Supplementary material for: The Mechanoreception in Drosophila melanogaster Oocyte under Modeling Micro- and Hypergravity
Source: Cells. 2023 Jul 10;12(14):1819. doi: 10.3390/cells12141819 (PMC10377865; doi:10.3390/cells12141819)
Supplement: Supplementary file 1 [file cells-12-01819-s001.zip]

Archive with 1 entries (1 files):
- cells-2472608-supplementary.pdf
